# Supplementary material for: The Short-Term Opening of Cyclosporin A-Independent Palmitate/Sr2+-Induced Pore Can Underlie Ion Efflux in the Oscillatory Mode of Functioning of Rat Liver Mitochondria
Source: Membranes (Basel). 2022 Jun 28;12(7):667. doi: 10.3390/membranes12070667 (PMC9319229; doi:10.3390/membranes12070667)
Supplement: Supplementary file 1 [file membranes-12-00667-s001.zip]

Archive with 1 entries (1 files):
- membranes-1786488-supplementary.pdf
